# Supplementary material for: Spontaneous attribution of underspecified belief of social partners facilitates processing shared information
Source: Sci Rep. 2022 Sep 23;12:15892. doi: 10.1038/s41598-022-19569-8 (PMC9508175; doi:10.1038/s41598-022-19569-8)
Supplement: Supplementary file 1 — Supplementary Information. [file 41598_2022_19569_MOESM1_ESM.xlsx]

## Sheet: Aggregated data
subjectno	condition	response	response_time	object	correct
1	agent-object-missing	0.0652174	420.565	0	0.934783
2	agent-object-missing	0	430.348	0	1
3	agent-object-missing	0.125	440.875	0	0.875
4	agent-object-missing	0	430.938	0	1
5	agent-object-missing	0.0434783	340.717	0	0.956522
6	agent-object-missing	0.0833333	386.333	0	0.916667
7	agent-object-missing	0.0638298	317.681	0	0.93617
8	agent-object-missing	0.0416667	539.646	0	0.958333
9	agent-object-missing	0.0638298	338.043	0	0.93617
10	agent-object-missing	0	487.917	0	1
11	agent-object-missing	0	523.674	0	1
12	agent-object-missing	0.0217391	510.391	0	0.978261
13	agent-object-missing	0.0625	479.688	0	0.9375
14	agent-object-missing	0.0652174	431.196	0	0.934783
15	agent-object-missing	0	514.542	0	1
16	agent-object-missing	0.0833333	368.25	0	0.916667
17	agent-object-missing	0.0625	362.125	0	0.9375
18	agent-object-missing	0.0208333	342.667	0	0.979167
19	agent-object-missing	0	433.438	0	1
20	agent-object-missing	0.0208333	348.667	0	0.979167
21	agent-object-missing	0	425.542	0	1
22	agent-object-missing	0.0208333	415.146	0	0.979167
23	agent-object-missing	0.0425532	449.979	0	0.957447
24	agent-object-missing	0.0208333	344.312	0	0.979167
25	agent-object-missing	0.0625	530.667	0	0.9375
26	agent-object-missing	0.0208333	367.438	0	0.979167
27	agent-object-missing	0	370.688	0	1
28	agent-object-missing	0.0625	457.146	0	0.9375
29	agent-object-missing	0.104167	315.625	0	0.895833
30	agent-object-missing	0.0208333	333.958	0	0.979167
31	agent-object-missing	0.0208333	394.042	0	0.979167
32	agent-object-missing	0.0416667	425.875	0	0.958333
33	agent-object-missing	0.0416667	400.208	0	0.958333
34	agent-object-missing	0	348.688	0	1
35	agent-object-missing	0.0208333	401.938	0	0.979167
36	agent-object-missing	0.0425532	529.277	0	0.957447
37	agent-object-missing	0	552.812	0	1
38	agent-object-missing	0	496.792	0	1
39	agent-object-missing	0	436.688	0	1
40	agent-object-missing	0	372.396	0	1
41	agent-object-missing	0.0217391	480.413	0	0.978261
42	agent-object-missing	0.0416667	509.292	0	0.958333
43	agent-object-missing	0	459.872	0	1
44	agent-object-missing	0.0208333	365.146	0	0.979167
45	agent-object-missing	0.0208333	302.083	0	0.979167
46	agent-object-missing	0.0625	384.146	0	0.9375
47	agent-object-missing	0.0416667	451.792	0	0.958333
48	agent-object-missing	0.0208333	417.958	0	0.979167
49	agent-object-missing	0	427.479	0	1
50	agent-object-missing	0.0425532	419.234	0	0.957447
51	agent-object-missing	0	555.708	0	1
52	agent-object-missing	0.0208333	615.771	0	0.979167
53	agent-object-missing	0.0208333	365.333	0	0.979167
1	agent-object-present	0.978723	384.723	1	0.978723
2	agent-object-present	0.958333	403.75	1	0.958333
3	agent-object-present	0.956522	435.478	1	0.956522
4	agent-object-present	1	409.362	1	1
5	agent-object-present	0.978261	349.826	1	0.978261
6	agent-object-present	1	338.532	1	1
7	agent-object-present	0.958333	314.271	1	0.958333
8	agent-object-present	1	469.896	1	1
9	agent-object-present	0.957447	305.957	1	0.957447
10	agent-object-present	1	453.896	1	1
11	agent-object-present	0.978723	417.128	1	0.978723
12	agent-object-present	0.977778	459.889	1	0.977778
13	agent-object-present	0.978723	429.617	1	0.978723
14	agent-object-present	1	415.298	1	1
15	agent-object-present	0.979167	460.146	1	0.979167
16	agent-object-present	0.87234	339.362	1	0.87234
17	agent-object-present	0.979167	329.917	1	0.979167
18	agent-object-present	1	309.667	1	1
19	agent-object-present	1	422.936	1	1
20	agent-object-present	1	343.667	1	1
21	agent-object-present	1	360.812	1	1
22	agent-object-present	1	378.761	1	1
23	agent-object-present	0.979167	435.417	1	0.979167
24	agent-object-present	0.958333	314.979	1	0.958333
25	agent-object-present	0.979167	384.146	1	0.979167
26	agent-object-present	0.979167	355.552	1	0.979167
27	agent-object-present	1	367.521	1	1
28	agent-object-present	1	476.146	1	1
29	agent-object-present	0.958333	311.521	1	0.958333
30	agent-object-present	1	329.646	1	1
31	agent-object-present	0.979167	355.938	1	0.979167
32	agent-object-present	1	456.292	1	1
33	agent-object-present	1	383.917	1	1
34	agent-object-present	1	324.479	1	1
35	agent-object-present	1	405.917	1	1
36	agent-object-present	0.979167	509.104	1	0.979167
37	agent-object-present	1	543.792	1	1
38	agent-object-present	1	468.833	1	1
39	agent-object-present	1	414.312	1	1
40	agent-object-present	1	349.333	1	1
41	agent-object-present	1	489.271	1	1
42	agent-object-present	1	458.625	1	1
43	agent-object-present	1	455.896	1	1
44	agent-object-present	0.979167	358.042	1	0.979167
45	agent-object-present	0.958333	277.667	1	0.958333
46	agent-object-present	1	343.646	1	1
47	agent-object-present	1	443.354	1	1
48	agent-object-present	1	393.417	1	1
49	agent-object-present	1	382.104	1	1
50	agent-object-present	1	396.711	1	1
51	agent-object-present	0.979167	545.208	1	0.979167
52	agent-object-present	0.957447	567.426	1	0.957447
53	agent-object-present	1	361.479	1	1
1	non-agent-object-missing	0.0416667	385.75	0	0.958333
2	non-agent-object-missing	0	446.667	0	1
3	non-agent-object-missing	0	467.375	0	1
4	non-agent-object-missing	0	453.938	0	1
5	non-agent-object-missing	0.0212766	350.34	0	0.978723
6	non-agent-object-missing	0.0212766	393.638	0	0.978723
7	non-agent-object-missing	0	320.17	0	1
8	non-agent-object-missing	0	541.739	0	1
9	non-agent-object-missing	0.0208333	339.042	0	0.979167
10	non-agent-object-missing	0	500.83	0	1
11	non-agent-object-missing	0	444.378	0	1
12	non-agent-object-missing	0	557.244	0	1
13	non-agent-object-missing	0.0208333	481.146	0	0.979167
14	non-agent-object-missing	0.0208333	431.688	0	0.979167
15	non-agent-object-missing	0.0217391	521.978	0	0.978261
16	non-agent-object-missing	0.106383	377.511	0	0.893617
17	non-agent-object-missing	0.0425532	390.766	0	0.957447
18	non-agent-object-missing	0.0217391	365.13	0	0.978261
19	non-agent-object-missing	0	411.435	0	1
20	non-agent-object-missing	0	363	0	1
21	non-agent-object-missing	0.0212766	419.17	0	0.978723
22	non-agent-object-missing	0.0416667	411.417	0	0.958333
23	non-agent-object-missing	0	451.596	0	1
24	non-agent-object-missing	0.0208333	334.333	0	0.979167
25	non-agent-object-missing	0	494.167	0	1
26	non-agent-object-missing	0.0104167	360.344	0	0.989583
27	non-agent-object-missing	0.0208333	350.25	0	0.979167
28	non-agent-object-missing	0	485.75	0	1
29	non-agent-object-missing	0	309.229	0	1
30	non-agent-object-missing	0.0212766	337.957	0	0.978723
31	non-agent-object-missing	0	384.604	0	1
32	non-agent-object-missing	0.0208333	485.292	0	0.979167
33	non-agent-object-missing	0.0208333	391.958	0	0.979167
34	non-agent-object-missing	0	362.75	0	1
35	non-agent-object-missing	0.0208333	413.542	0	0.979167
36	non-agent-object-missing	0	601.104	0	1
37	non-agent-object-missing	0	550.229	0	1
38	non-agent-object-missing	0	521.646	0	1
39	non-agent-object-missing	0	421.188	0	1
40	non-agent-object-missing	0	372.146	0	1
41	non-agent-object-missing	0	553.604	0	1
42	non-agent-object-missing	0	490.5	0	1
43	non-agent-object-missing	0	439.854	0	1
44	non-agent-object-missing	0.0208333	371.792	0	0.979167
45	non-agent-object-missing	0.0416667	312.542	0	0.958333
46	non-agent-object-missing	0	404.521	0	1
47	non-agent-object-missing	0.0833333	484.312	0	0.916667
48	non-agent-object-missing	0.0208333	390.375	0	0.979167
49	non-agent-object-missing	0	449.255	0	1
50	non-agent-object-missing	0	430.426	0	1
51	non-agent-object-missing	0.0208333	623.562	0	0.979167
52	non-agent-object-missing	0.0833333	630.792	0	0.916667
53	non-agent-object-missing	0.0208333	382.792	0	0.979167
1	non-agent-object-present	1	379.854	1	1
2	non-agent-object-present	1	408.458	1	1
3	non-agent-object-present	1	405.792	1	1
4	non-agent-object-present	1	426.085	1	1
5	non-agent-object-present	1	369.562	1	1
6	non-agent-object-present	0.9375	351.292	1	0.9375
7	non-agent-object-present	1	306.646	1	1
8	non-agent-object-present	0.978261	546.413	1	0.978261
9	non-agent-object-present	1	310.062	1	1
10	non-agent-object-present	1	466.723	1	1
11	non-agent-object-present	1	389.396	1	1
12	non-agent-object-present	0.954545	485.091	1	0.954545
13	non-agent-object-present	1	445.957	1	1
14	non-agent-object-present	1	406.604	1	1
15	non-agent-object-present	0.958333	484.688	1	0.958333
16	non-agent-object-present	0.895833	338.021	1	0.895833
17	non-agent-object-present	0.978723	321.83	1	0.978723
18	non-agent-object-present	0.979167	330.979	1	0.979167
19	non-agent-object-present	1	469.833	1	1
20	non-agent-object-present	1	342.745	1	1
21	non-agent-object-present	0.978723	344.021	1	0.978723
22	non-agent-object-present	1	390.333	1	1
23	non-agent-object-present	0.979167	478.042	1	0.979167
24	non-agent-object-present	0.979167	318.625	1	0.979167
25	non-agent-object-present	1	371.667	1	1
26	non-agent-object-present	0.96875	340.771	1	0.96875
27	non-agent-object-present	0.979167	396.458	1	0.979167
28	non-agent-object-present	0.979167	514.521	1	0.979167
29	non-agent-object-present	0.958333	321.167	1	0.958333
30	non-agent-object-present	0.979167	333.479	1	0.979167
31	non-agent-object-present	1	372.562	1	1
32	non-agent-object-present	1	490.688	1	1
33	non-agent-object-present	0.979167	388.854	1	0.979167
34	non-agent-object-present	1	318.667	1	1
35	non-agent-object-present	1	392.104	1	1
36	non-agent-object-present	0.979167	544	1	0.979167
37	non-agent-object-present	1	536	1	1
38	non-agent-object-present	1	463.562	1	1
39	non-agent-object-present	1	417.146	1	1
40	non-agent-object-present	1	363.292	1	1
41	non-agent-object-present	0.979167	492.271	1	0.979167
42	non-agent-object-present	0.979167	464.833	1	0.979167
43	non-agent-object-present	1	451.5	1	1
44	non-agent-object-present	0.979167	355.083	1	0.979167
45	non-agent-object-present	0.958333	274.104	1	0.958333
46	non-agent-object-present	0.979167	366.479	1	0.979167
47	non-agent-object-present	0.958333	452.042	1	0.958333
48	non-agent-object-present	0.979167	374.938	1	0.979167
49	non-agent-object-present	0.979167	393.562	1	0.979167
50	non-agent-object-present	0.956522	388.848	1	0.956522
51	non-agent-object-present	0.979167	545.375	1	0.979167
52	non-agent-object-present	0.895833	575.917	1	0.895833
53	non-agent-object-present	1	346.479	1	1

## Sheet: ACC
subject	ABF_OA	ABF_OP	NBF_OA	NBF_OP
1	0.934783	0.978723	0.958333	1
2	1	0.958333	1	1
3	0.875	0.956522	1	1
4	1	1	1	1
5	0.956522	0.978261	0.978723	1
6	0.916667	1	0.978723	0.9375
7	0.93617	0.958333	1	1
8	0.958333	1	1	0.978261
9	0.93617	0.957447	0.979167	1
10	1	1	1	1
11	1	0.978723	1	1
12	0.978261	0.977778	1	0.954545
13	0.9375	0.978723	0.979167	1
14	0.934783	1	0.979167	1
15	1	0.979167	0.978261	0.958333
16	0.916667	0.87234	0.893617	0.895833
17	0.9375	0.979167	0.957447	0.978723
18	0.979167	1	0.978261	0.979167
19	1	1	1	1
20	0.979167	1	1	1
21	1	1	0.978723	0.978723
22	0.979167	1	0.958333	1
23	0.957447	0.979167	1	0.979167
24	0.979167	0.958333	0.979167	0.979167
25	0.9375	0.979167	1	1
26	0.979167	0.979167	0.989583	0.96875
27	1	1	0.979167	0.979167
28	0.9375	1	1	0.979167
29	0.895833	0.958333	1	0.958333
30	0.979167	1	0.978723	0.979167
31	0.979167	0.979167	1	1
32	0.958333	1	0.979167	1
33	0.958333	1	0.979167	0.979167
34	1	1	1	1
35	0.979167	1	0.979167	1
36	0.957447	0.979167	1	0.979167
37	1	1	1	1
38	1	1	1	1
39	1	1	1	1
40	1	1	1	1
41	0.978261	1	1	0.979167
42	0.958333	1	1	0.979167
43	1	1	1	1
44	0.979167	0.979167	0.979167	0.979167
45	0.979167	0.958333	0.958333	0.958333
46	0.9375	1	1	0.979167
47	0.958333	1	0.916667	0.958333
48	0.979167	1	0.979167	0.979167
49	1	1	1	0.979167
50	0.957447	1	1	0.956522
51	1	0.979167	0.979167	0.979167
52	0.979167	0.957447	0.916667	0.895833
53	0.979167	1	0.979167	1

## Sheet: RT
subject	ABF_OA	ABF_OP	NBF_OA	NBF_OP
1	420.565	384.723	385.75	379.854
2	430.348	403.75	446.667	408.458
3	440.875	435.478	467.375	405.792
4	430.938	409.362	453.938	426.085
5	340.717	349.826	350.34	369.562
6	386.333	338.532	393.638	351.292
7	317.681	314.271	320.17	306.646
8	539.646	469.896	541.739	546.413
9	338.043	305.957	339.042	310.062
10	487.917	453.896	500.83	466.723
11	523.674	417.128	444.378	389.396
12	510.391	459.889	557.244	485.091
13	479.688	429.617	481.146	445.957
14	431.196	415.298	431.688	406.604
15	514.542	460.146	521.978	484.688
16	368.25	339.362	377.511	338.021
17	362.125	329.917	390.766	321.83
18	342.667	309.667	365.13	330.979
19	433.438	422.936	411.435	469.833
20	348.667	343.667	363	342.745
21	425.542	360.812	419.17	344.021
22	415.146	378.761	411.417	390.333
23	449.979	435.417	451.596	478.042
24	344.312	314.979	334.333	318.625
25	530.667	384.146	494.167	371.667
26	367.438	355.552	360.344	340.771
27	370.688	367.521	350.25	396.458
28	457.146	476.146	485.75	514.521
29	315.625	311.521	309.229	321.167
30	333.958	329.646	337.957	333.479
31	394.042	355.938	384.604	372.562
32	425.875	456.292	485.292	490.688
33	400.208	383.917	391.958	388.854
34	348.688	324.479	362.75	318.667
35	401.938	405.917	413.542	392.104
36	529.277	509.104	601.104	544
37	552.812	543.792	550.229	536
38	496.792	468.833	521.646	463.562
39	436.688	414.312	421.188	417.146
40	372.396	349.333	372.146	363.292
41	480.413	489.271	553.604	492.271
42	509.292	458.625	490.5	464.833
43	459.872	455.896	439.854	451.5
44	365.146	358.042	371.792	355.083
45	302.083	277.667	312.542	274.104
46	384.146	343.646	404.521	366.479
47	451.792	443.354	484.312	452.042
48	417.958	393.417	390.375	374.938
49	427.479	382.104	449.255	393.562
50	419.234	396.711	430.426	388.848
51	555.708	545.208	623.562	545.375
52	615.771	567.426	630.792	575.917
53	365.333	361.479	382.792	346.479
